# Supplementary material for: Mitochondria-Targeted Triphenylphosphonium-Hydroxytyrosol Prevents Lipotoxicity-Induced Endothelial Injury by Enhancing Mitochondrial Function and Redox Balance via Promoting FoxO1 and Nrf2 Nuclear Translocation and Suppressing Inflammation via Inhibiting p38/NF-кB Pathway
Source: Antioxidants (Basel). 2023 Jan 11;12(1):175. doi: 10.3390/antiox12010175 (PMC9854738; doi:10.3390/antiox12010175)
Supplement: Supplementary file 1 [file antioxidants-12-00175-s001.zip]

Archive with 1 entries (1 files):
- antioxidants-2088894-supplementary.pdf
